# Supplementary material for: An improved diagnostic method for taurodontism and a comparative study on its effectiveness evaluation
Source: PLoS One. 2024 May 7;19(5):e0302810. doi: 10.1371/journal.pone.0302810 (PMC11075821; doi:10.1371/journal.pone.0302810)
Supplement: S1 File — The first column is age. The 2–4 column is |BD|, TI, CB/R values, which are data sources in Figs 3–5 respectively. The last column is the values derived from the improved method, data for Fig 5. (XLSX) [file pone.0302810.s001.xlsx]

## Sheet: Sheet1
Age	BD	TI	CB/R	Improved Method
10-29years	1.8	8.20946	0.801568	0.429639
10-29years	1.3886	13.6748	0.8705	0.449157
10-29years	2.08099	14.0449	0.826726	0.542731
10-29years	2.44827	12.6339	1.05202	0.556111
10-29years	1.19266	14.648	0.824552	0.424684
10-29years	1.8	9.89296	1.03305	0.350814
10-29years	2.02421	15.6019	0.89963	0.642481
10-29years	1.94963	12.1659	0.881429	0.447434
10-29years	1.91177	10.0943	0.860057	0.457424
10-29years	1.77012	13.5711	0.871345	0.387081
10-29years	1.27279	17.1845	0.882819	0.461425
10-29years	1.47952	13.1158	0.769624	0.541982
10-29years	1.72947	12.0133	0.735315	0.491759
10-29years	1.08511	10.8479	1.11616	0.480061
10-29years	1.01551	8.155	1.03792	0.464729
10-29years	1.28207	13.8708	0.971242	0.481118
10-29years	1.35693	9.02234	1.11848	0.43215
10-29years	1.31253	7.79326	0.836112	0.442859
10-29years	0.795107	8.95948	0.958703	0.337582
10-29years	1.15906	13.1384	1.00838	0.530749
30-49years	1.37285	12.0728	0.752212	0.475056
30-49years	1.99768	12.5246	0.85916	0.601415
30-49years	1.2205	5.38126	0.974442	0.555391
30-49years	1.35402	9.36976	0.846304	0.405165
30-49years	0.478718	4.79346	0.869149	0.345215
30-49years	1.09778	9.51067	0.719634	0.439316
30-49years	1.1332	5.08342	0.922154	0.389698
30-49years	1.51905	15.8036	0.821135	0.509335
30-49years	0.64717	5.74847	1.03912	0.446478
30-49years	0.854971	9.11535	0.888666	0.42219
30-49years	0.854971	11.3716	0.792943	0.412368
30-49years	1.03669	5.91213	0.82909	0.530112
30-49years	0.733052	3.27962	0.865686	0.398636
30-49years	0.565729	4.44994	1.0637	0.358242
30-49years	0.56921	3.73767	0.919504	0.448924
30-49years	0.826777	8.46578	0.847879	0.471006
30-49years	1.11386	6.79446	0.783974	0.471259
30-49years	0.961554	3.0824	0.884321	0.388007
30-49years	0.656264	4.80444	1.00501	0.354222
30-49years	0.59633	4.48499	0.956492	0.291438
50-69years	0.875521	3.62678	0.754328	0.429776
50-69years	0.251435	3.89329	1.07067	0.512186
50-69years	0.320518	3.24772	0.940993	0.356228
50-69years	0.795107	6.03265	0.867287	0.440621
50-69years	0.125717	3.82707	0.951129	0.329876
50-69years	1.1332	9.8219	0.76967	0.56053
50-69years	0.993884	2.46008	0.89447	0.317765
50-69years	1.29587	3.41142	0.726889	0.493611
50-69years	1.07413	4.63378	0.809309	0.473143
50-69years	0.854971	4.78076	0.90306	0.292763
50-69years	1.25875	11.4239	0.940096	0.569316
50-69years	0.656264	3.33583	0.83655	0.389481
50-69years	0.83864	4.12412	0.863936	0.392784
50-69years	0.579529	2.76176	0.785264	0.371951
50-69years	1.01357	2.91304	0.839705	0.358252
50-69years	0.756919	3.49972	0.81041	0.464567
50-69years	0.628587	2.23178	0.920511	0.45694
50-69years	0.934462	3.28202	0.785176	0.401201
50-69years	0.97583	1.94089	0.859934	0.511428
50-69years	0.754305	4.28948	1.04127	0.625142
70-89years	0.377152	3.7399	0.682744	0.303704
70-89years	0.251435	2.28736	0.603345	0.517241
70-89years	0.251435	1.60243	0.655907	0.415999
70-89years	0.619087	1.99391	0.715959	0.363573
70-89years	0.444478	2.67673	0.903234	0.415999
70-89years	0.59633	3.7475	0.700462	0.342728
70-89years	0.817163	1.16573	0.733167	0.497569
70-89years	0.188576	2.39236	0.730621	0.349717
70-89years	0.188576	2.57509	0.810945	0.374663
70-89years	0.088896	1.70657	0.800195	0.369259
70-89years	0.377152	2.06997	0.760789	0.326609
70-89years	0.140556	2.2173	0.892359	0.606256
70-89years	0.64717	4.35174	0.839467	0.417344
70-89years	0.366526	2.9229	0.703971	0.409115
70-89years	0.506783	5.15396	0.721611	0.472143
70-89years	0.764709	3.31218	0.698052	0.408731
70-89years	0.338505	3.64469	0.798621	0.437613
70-89years	0.694297	4.26853	0.773611	0.417226
70-89years	0.819577	4.9397	0.752222	0.429498
70-89years	0.619087	5.31935	0.799641	0.361138
